# Supplementary material for: Identification of two different chemosensory pathways in representatives of the genus Halomonas
Source: BMC Genomics. 2018 Apr 18;19:266. doi: 10.1186/s12864-018-4655-4 (PMC5907407; doi:10.1186/s12864-018-4655-4)
Supplement: Supplementary file 1 — Table S1. Title: List of genomes of Halomonas species included in the phylogenetic analysis. Species shaded in gray were not included in the taxonomy phylogeny due to missing 16S and/or 23S data. Genomic sequences were obtained from NCBI, ENSEMBL BACTERIA, PATRIC. Gene predictions were obtained from NCBI or obtained using GenMark, IMG and RAST servers. Supplemental Citations: [57, 58]. software tools: GeneMark. [59]. (XLS 32 kb) [file 12864_2018_4655_MOESM1_ESM.xls]

## Sheet: Sheet1
Species/Strain	Genome source	#proteins	date of retrieval	canoCheA orthologs	CheA-like orthologs
Cobetia marina	ENSEMBL BACTERIA	2726	2016-04-14	0	0
Halomonas alkaliantarctica FS-N4	PATRIC	3509	2016-04-15	1	1
Halomonas anticariensis FP35 = DSM 16096	ENSEMBL BACTERIA	4723	2016-04-14	1	0
Halomonas arcis	NCBI	3644	2016-05-26	1	0
Halomonas axialensis ACH-L-8	PATRIC	3625	2016-04-15	1	0
Halomonas boliviensis LC1	ENSEMBL BACTERIA	3897	2016-04-14	1	1
Halomonas campaniensis LS21	PATRIC	3772	2016-04-15	1	1
Halomonas caseinilytica WD26	PATRIC	6762	2016-04-15	0	0
Halomonas chromatireducens AGD 8-3	PATRIC	3749	2016-04-15	1	0
Halomonas dagiaogenesis	NCBI	3332	2016-05-26	1	0
Halomonas dagingensis	NCBI	4312	2016-05-26	1	0
Halomonas elongata DSM 2581	PATRIC	3715	2016-04-15	1	0
Halomonas gudaonensis	NCBI	3828	2016-05-26	1	0
Halomonas halocynthiae DSM 14573	PATRIC	2758	2016-04-15	0	0
Halomonas halodenitrificans DSM 735	PATRIC	3116	2016-04-15	0	0
Halomonas huangheensis BJGMM-B45	PATRIC	4297	2016-04-15	1	0
Halomonas hydrothermalis MTCC 5445	PATRIC	3469	2016-04-15	1	1
Halomonas jeotgali Hwa	PATRIC	2574	2016-04-15	1	0
Halomonas lutea DSM23508	JGI	4285	2016-04-14	1	0
Halomonas meridiana R1t3	PATRIC	3427	2016-04-15	1	0
Halomonas saccharevitans	NCBI	3348	2016-05-26	1	0
Halomonas salina B6	PATRIC	3657	2016-04-15	1	0
Halomonas salina CIFRI 1	PATRIC	3129	2016-04-15	1	0
Halomonas smyrnensis AAD6	PATRIC	3239	2016-04-15	0	0
Halomonas sp 19A G1509m	PATRIC	4936	2016-04-14	1	1
Halomonas sp DSM26667	NCBI	4729	2016-05-26	1	1
Halomonas sp ES049	NCBI	3274	2016-05-26	1	0
Halomonas sp HTNK1	NCBI	3440	2016-05-26	1	1
Halomonas sp. 23_GOM-1509m	PATRIC	4955	2016-04-15	1	1
Halomonas sp. 54_146	PATRIC	3428	2016-04-15	1	1
Halomonas sp. A3H3	PATRIC	5489	2016-04-15	0	0
Halomonas sp. BCO4	PATRIC	6441	2016-04-15	1	0
Halomonas sp. BJGMM-B45	PATRIC	4182	2016-04-15	1	0
Halomonas sp. GFAJ-1	PATRIC	3341	2016-04-15	1	1
Halomonas sp. HAL1	NCBI	4144	2016-04-14	0	0
Halomonas sp. HG01	PATRIC	3467	2016-04-15	1	0
Halomonas sp. HL-48	PATRIC	3361	2016-04-15	1	0
Halomonas sp. HL-93	PATRIC	3540	2016-04-15	1	0
Halomonas sp. JCM 19031	PATRIC	5247	2016-04-15	1	0
Halomonas sp. JCM 19032	PATRIC	5073	2016-04-15	1	0
Halomonas sp. KHS3	PATRIC	4774	2016-04-15	1	1
Halomonas sp. KM-1	PATRIC	4460	2016-04-15	1	0
Halomonas sp. KO116	PATRIC	4840	2016-04-15	0	1
Halomonas sp. PBN3	ENSEMBL BACTERIA	3418	2016-04-14	0	0
Halomonas sp. PR-M31	PATRIC	3881	2016-04-15	1	0
Halomonas sp. R57-5	PATRIC	4752	2016-04-15	1	1
Halomonas sp. S2151	PATRIC	4825	2016-04-15	1	0
Halomonas sp. SUBG004	PATRIC	7507	2016-04-15	1	2
Halomonas sp. TD01	ENSEMBL BACTERIA	3827	2016-04-14	1	1
Halomonas sp. TG39a	PATRIC	4523	2016-04-15	1	1
Halomonas stevensii S18214	PATRIC	3364	2016-04-15	1	1
Halomonas subterranea	NCBI	3398	2016-05-26	1	0
Halomonas titanicae BH1	PATRIC	4920	2016-04-15	1	1
Halomonas xianhensis	NCBI	3922	2016-05-26	1	0
Halomonas xinjiangensis TRM 0175	PATRIC	3458	2016-04-15	1	0
Halomonas zhanjiangensis DSM 21076	PATRIC	3718	2016-04-15	1	1
Halomonas zincidurans B6	PATRIC	3260	2016-04-15	1	0
